# Supplementary material for: MoS2 Nanodonuts for High-Sensitivity Surface-Enhanced Raman Spectroscopy
Source: Biosensors (Basel). 2021 Nov 25;11(12):477. doi: 10.3390/bios11120477 (PMC8699280; doi:10.3390/bios11120477)
Supplement: Supplementary file 1 [file biosensors-11-00477-s001.zip]

Archive with 1 entries (1 files):
- biosensors-1461797-supplementary.pdf
